# Supplementary material for: Impact of the Uncoupling Protein 1 on Cardiovascular Risk in Patients with Rheumatoid Arthritis
Source: Cells. 2021 May 7;10(5):1131. doi: 10.3390/cells10051131 (PMC8151725; doi:10.3390/cells10051131)
Supplement: Supplementary file 1 [file cells-10-01131-s001.zip]

Archive with 1 entries (1 files):
- cells-1173054-supplementary.pdf
